# Supplementary material for: Oral Lactoferrin Supplementation during Induction Chemotherapy Promotes Gut Microbiome Eubiosis in Pediatric Patients with Hematologic Malignancies
Source: Pharmaceutics. 2022 Aug 16;14(8):1705. doi: 10.3390/pharmaceutics14081705 (PMC9416448; doi:10.3390/pharmaceutics14081705)
Supplement: Supplementary file 1 [file pharmaceutics-14-01705-s001.zip]

Archive with 1 entries (1 files):
- pharmaceutics-1847061-supplementary.pdf
